# Supplementary material for: Early Measurement of Blood sST2 Is a Good Predictor of Death and Poor Outcomes in Patients Admitted for COVID-19 Infection
Source: J Clin Med. 2021 Aug 11;10(16):3534. doi: 10.3390/jcm10163534 (PMC8396994; doi:10.3390/jcm10163534)
Supplement: Supplementary file 1 [file jcm-10-03534-s001.zip]

Archive with 1 entries (1 files):
- jcm-1318746-supplementary.pdf
